# Supplementary material for: Twisted space-frequency and space-time partially coherent beams
Source: Sci Rep. 2020 Jul 24;10:12443. doi: 10.1038/s41598-020-68705-9 (PMC7381620; doi:10.1038/s41598-020-68705-9)
Supplement: Supplementary file 3 — Supplementary Code C1. [file 41598_2020_68705_MOESM3_ESM.zip]

Archive with 8 entries (8 files):
- Supplementary_Video_V1.m
- RUN_Twisted_Beams_Sims.m
- Space_Time_Twisted_Beams_Sim.m
- Space_Frequency_Twisted_Beams_Sim.m
- Space_Time_Twist_MCF.m
- Space_Freq_Twist_CSD.m
- Fresnel_Prop.m
- Plot_Results.m
