# Supplementary material for: Twisted space-frequency and space-time partially coherent beams
Source: Sci Rep. 2020 Jul 24;10:12443. doi: 10.1038/s41598-020-68705-9 (PMC7381620; doi:10.1038/s41598-020-68705-9)
Supplement: Supplementary file 3 — Supplementary Code C1. [file 41598_2020_68705_MOESM3_ESM.zip › Supplementary_Video_V1.m]

%%
clear; clc; close all;

% ----- Light ----- %
c = 299792458;
wvl_c = 1e-6;
k_c = 2*pi/wvl_c;
w_c = k_c*c;
% ----------------- %

% ----- Twisted Source Parameters ----- %
sigma_x = 11*(1e-3)^(-2);
sigma_t = 7*(1e-10)^(-2);
alpha = 0.13*(1e-3)^2;
beta = 0.2*(1e-10)^2;
u = 10*((1e-3)*(1e-10))^(-1);
W_x = 1/2*sqrt(1/(sigma_x-beta*u^2/2));
delta_x = sqrt(1/2)*sqrt(1/(1/(4*alpha)+beta*u^2/4));
W_t = 1/2*sqrt(1/(sigma_t-alpha*u^2/2));
delta_t = sqrt(1/2)*sqrt(1/(1/(4*beta)+alpha*u^2/4));
gamma_t = W_t/delta_t;
W_w = sqrt((1+4*gamma_t^2)/(4*W_t^2));
delta_w = sqrt(W_w^2/gamma_t^2);
disp('       Space-Time Twisted Beam Parameters');
disp('-----------------------------------------------------');
disp(['W_x =                        ' num2str(W_x*1000) ' mm']);
disp(['delta_x =                    ' num2str(delta_x*1000) ' mm']);
disp(['gamma_x = W_x/delta_x =      ' num2str(W_x/delta_x)]);
disp(' ');
disp(['W_t =                        ' num2str(W_t*1e12) ' ps']);
disp(['delta_t =                    ' num2str(delta_t*1e12) ' ps']);
disp(['gamma_t = W_t/delta_t =      ' num2str(W_t/delta_t)]);
disp(' ');
disp(['W_w =                        ' num2str(W_w*1e-9) ' GHz']);
disp(['delta_w =                    ' num2str(delta_w*1e-9) ' GHz']);
disp(' ');
disp(['u =                          ' num2str(u*1e-3*1e-12) ' 1/(mm*ps)']);
disp('-----------------------------------------------------');
disp(' ');
% ------------------------------------- %

% ----- Input Grids ----- %
N = 2048;
Lx = 50e-3;
Lt = 500e-12;
[xs,ts] = ndgrid((-N/2:N/2-1)*Lx/N,(-N/2:N/2-1)*Lt/N);
% ----------------------- %

% ----- Propagation Distances ----- %
Z = [0.1 0.5 1 5 7.5 10];
NF = 2*k_c*W_x^2./Z;
% --------------------------------- %

for zz = 1:length(Z)
    Io_thy(:,:,zz) = Space_Time_Twist_MCF(W_x,delta_x,W_t,delta_t,u,wvl_c, ...
        xs,xs,ts+Z(zz)/c,ts+Z(zz)/c,Z(zz));
end

figure;
set(gcf,'paperpositionmode','auto');
set(gcf,'position',[520 220 384 576]);

subplot(321);
imagesc(ts(1,:)*1e12,xs(:,1)*1e3,Io_thy(:,:,1)); axis tight; h = colorbar;
xlabel('$t - z/c \mbox{ (ps)}$','interpreter','latex');
ylabel('$x \mbox{ (mm)}$','interpreter','latex');
set(gca,'ticklabelinterpreter','latex');
set(h,'ticklabelinterpreter','latex');
set(gca,'position',[0.0888 0.3554+0.3014 0.3 0.2144]);
set(h,'position',[0.3946 0.3554+0.3014 0.0299 0.2144]);
text(-224.5653,19.9369,'$\mbox{(a)}$','interpreter','latex','backgroundcolor',[1 1 1]);
text(-19.6087,-19.1304,'$z = 0.1 \mbox{ m}$','interpreter','latex','backgroundcolor',[1 1 1]);

subplot(322);
imagesc(ts(1,:)*1e12,xs(:,1)*1e3,Io_thy(:,:,2)); axis tight; h = colorbar;
xlabel('$t - z/c \mbox{ (ps)}$','interpreter','latex');
ylabel('$x \mbox{ (mm)}$','interpreter','latex');
set(gca,'ticklabelinterpreter','latex');
set(h,'ticklabelinterpreter','latex');
set(gca,'position',[0.5995 0.3554+0.3014 0.3 0.2144]);
set(h,'position',[0.905 0.3554+0.3014 0.0299 0.2144]);
text(-224.6088,19.9369,'$\mbox{(b)}$','interpreter','latex','backgroundcolor',[1 1 1]);
text(-23.9565,-19.1304,'$z = 0.5 \mbox{ m}$','interpreter','latex','backgroundcolor',[1 1 1]);

subplot(323);
imagesc(ts(1,:)*1e12,xs(:,1)*1e3,Io_thy(:,:,3)); axis tight; h = colorbar;
xlabel('$t - z/c \mbox{ (ps)}$','interpreter','latex');
ylabel('$x \mbox{ (mm)}$','interpreter','latex');
set(gca,'ticklabelinterpreter','latex');
set(h,'ticklabelinterpreter','latex');
set(gca,'position',[0.0888 0.3554 0.3 0.2144]);
set(h,'position',[0.3946 0.3554 0.0299 0.2144]);
text(-224.5218,19.5086,'$\mbox{(c)}$','interpreter','latex','backgroundcolor',[1 1 1]);
text(23.8696,-19.1304,'$z = 1 \mbox{ m}$','interpreter','latex','backgroundcolor',[1 1 1]);

subplot(324);
imagesc(ts(1,:)*1e12,xs(:,1)*1e3,Io_thy(:,:,4)); axis tight; h = colorbar;
xlabel('$t - z/c \mbox{ (ps)}$','interpreter','latex');
ylabel('$x \mbox{ (mm)}$','interpreter','latex');
set(gca,'ticklabelinterpreter','latex');
set(h,'ticklabelinterpreter','latex');
set(gca,'position',[0.5995 0.3554 0.3 0.2144]);
set(h,'position',[0.905 0.3554 0.0299 0.2144]);
text(-224,19.5086,'$\mbox{(d)}$','interpreter','latex','backgroundcolor',[1 1 1]);
text(21.9565,-19.1304,'$z = 5 \mbox{ m}$','interpreter','latex','backgroundcolor',[1 1 1]);

subplot(325);
imagesc(ts(1,:)*1e12,xs(:,1)*1e3,Io_thy(:,:,5)); axis tight; h = colorbar;
xlabel('$t - z/c \mbox{ (ps)}$','interpreter','latex');
ylabel('$x \mbox{ (mm)}$','interpreter','latex');
set(gca,'ticklabelinterpreter','latex');
set(h,'ticklabelinterpreter','latex');
set(gca,'position',[0.0888 0.054 0.3 0.2144]);
set(h,'position',[0.3946 0.054 0.0299 0.2144]);
text(-224,19.5021,'$\mbox{(e)}$','interpreter','latex','backgroundcolor',[1 1 1]);
text(-21.5218,-19.1304,'$z = 7.5 \mbox{ m}$','interpreter','latex','backgroundcolor',[1 1 1]);

subplot(326);
imagesc(ts(1,:)*1e12,xs(:,1)*1e3,Io_thy(:,:,6)); axis tight; h = colorbar;
xlabel('$t - z/c \mbox{ (ps)}$','interpreter','latex');
ylabel('$x \mbox{ (mm)}$','interpreter','latex');
set(gca,'ticklabelinterpreter','latex');
set(h,'ticklabelinterpreter','latex');
set(gca,'position',[0.5995 0.054 0.3 0.2144]);
set(h,'position',[0.905 0.054 0.0299 0.2144]);
text(-224,19.5021,'$\mbox{(f)}$','interpreter','latex','backgroundcolor',[1 1 1]);
text(-8.4783,-19.1304,'$z = 10 \mbox{ m}$','interpreter','latex','backgroundcolor',[1 1 1]);

print(gcf,'Twist.eps','-depsc','-painters');

%%%%%%%%%%%%%%%%%%%%%%%%%%%%%%%%%%%%%%%%%%%%%%%%%%%%%%%%%%%%%%%%%%%%%%
%%
close all; clc;

% ----- Input Grids ----- %
N = 2048;
Lx = 50e-3;
Lt = 500e-12;
[xs,ts] = ndgrid((-N/2:N/2-1)*Lx/N,(-N/2:N/2-1)*Lt/N);
% ----------------------- %

% ----- Propagation Distances ----- %
Z = linspace(0.01,10,100);
NF = 2*k_c*W_x^2./Z;
% --------------------------------- %

col = [lines;lines];

figure;
set(gcf,'paperpositionmode','auto');
set(gcf,'position',[520 90 576 700]);

h1 = subplot(2,2,1);
set(h1,'position',[0.1181 0.6367 0.3 0.4288*576/700]);

h2 = subplot(2,2,2);
set(h2,'position',[0.6389 0.5538+0.0829 0.3 0.4288*576/700]);

h3 = subplot(2,2,3);
set(h3,'position',[0.0727 0.2454 0.3908 0.3887*576/700]);

h4 = subplot(2,2,4);
set(h4,'position',[0.5946 0.2454 0.3908 0.3887*576/700]);

caption = {['$\mbox{Supplementary Video V1: Mean intensity } I\left(x,t,z\right)' ...
    '\mbox{ for a twisted space-time GSM partially }$']; ...
    ['$\mbox{coherent source with }' ...
    '\lambda_c = 1 \mbox{ } \mu\mbox{m, } W_x = 0.5 \mbox{ mm, } \delta_x = 0.27 \mbox{ mm, }' ...
    'W_t = 70.7 \mbox{ ps, and }$']; ...
    ['$\delta_t = 33.3 \mbox{ ps}' ...
    '\mbox{---(a) } \mu = 0 \mbox{ } \left(\mbox{mm} \cdot \mbox{ps}\right)^{-1} \mbox{, }' ...
    '\mbox{(b) } \mu = 0.1 \mbox{ } \left(\mbox{mm} \cdot \mbox{ps}\right)^{-1} \mbox{, }' ...
    '\mbox{(c) normalized }$']; ...
    ['$\mbox{intensity } x = 0 \mbox{ slices through (a) and (b), and (d) normalized intensity } t = z/c \mbox{ slices}$']; ...
    ['$\mbox{through (a) and (b).}$']};

V = VideoWriter('Supplementary_Video_V1.avi');
V.FrameRate = 5;
open(V);
framenum = randi([1 length(Z)]);
for zz = 1:length(Z)
    
    to = ts + Z(zz)/c;    
    Io_thy_no_twist = Space_Time_Twist_MCF(W_x,delta_x,W_t,delta_t,0,wvl_c, ...
        xs,xs,to,to,Z(zz));
    Io_thy = Space_Time_Twist_MCF(W_x,delta_x,W_t,delta_t,u,wvl_c, ...
        xs,xs,to,to,Z(zz));
    
    imagesc(h1,to(1,:)*1e9,xs(:,1)*1e3,Io_thy_no_twist); axis(h1,'tight'); h = colorbar(h1);
%     ylim(h1,[-10 10]);
    set(h1,'ticklabelinterpreter','latex');
    xlabel(h1,'$t \mbox{ (ns)}$','interpreter','latex');
    ylabel(h1,'$x \mbox{ (mm)}$','interpreter','latex');
    set(h,'ticklabelinterpreter','latex');
    set(h,'position',[0.4229 0.5538+0.0829 0.0107 0.4288*576/700]);
        
    imagesc(h2,to(1,:)*1e9,xs(:,1)*1e3,Io_thy); axis(h2,'tight'); h = colorbar(h2);
%     ylim(h1,[-10 10]);
    set(h2,'ticklabelinterpreter','latex');
    xlabel(h2,'$t \mbox{ (ns)}$','interpreter','latex');
    ylabel(h2,'$x \mbox{ (mm)}$','interpreter','latex');
    set(h,'ticklabelinterpreter','latex');
    set(h,'position',[0.9446 0.5538+0.0829 0.0107 0.4288*576/700]);

    plot(h3,ts(1,:)*1e12,Io_thy(N/2+1,:)/Io_thy(N/2+1,N/2+1),'color',col(zz,:)); 
    hold(h3,'on');
    plot(h3,ts(1,:)*1e12,Io_thy_no_twist(N/2+1,:)/Io_thy(N/2+1,N/2+1),'--','color',col(zz,:)); 
    set(h3,'ticklabelinterpreter','latex');
    axis(h3,'tight'); grid(h3,'on');
    ylim(h3,[-0.01 1.01]); xlim(h3,[-100 100]);
    xlabel(h3,'$t - z/c \mbox{ (ps)}$','interpreter','latex');
    ylabel(h3,'$I\left(t,0\right)/I\left(0,0\right)$','interpreter','latex');

    if zz == 1
        plot(h4,xs(:,1)*1e3,Io_thy(:,N/2+1)/Io_thy(N/2+1,N/2+1),'k');
        hold(h4,'on');
        plot(h4,xs(:,1)*1e3,Io_thy(:,N/2+1)/Io_thy(N/2+1,N/2+1),'--k');
        leg = legend(h4,'$\mu = 0.1 \mbox{ } \left(\mbox{mm} \cdot \mbox{ps}\right)^{-1}$', ...
            '$\mu = 0 \mbox{ } \left(\mbox{mm} \cdot \mbox{ps}\right)^{-1}$');
        set(leg,'interpreter','latex');
        set(leg,'position',[0.3961 0.2587 0.2531 0.0562]);
        set(leg,'autoupdate','off');
    end
    plot(h4,xs(:,1)*1e3,Io_thy(:,N/2+1)/Io_thy(N/2+1,N/2+1),'color',col(zz,:));
    hold(h4,'on');
    plot(h4,xs(:,1)*1e3,Io_thy_no_twist(:,N/2+1)/Io_thy(N/2+1,N/2+1),'--','color',col(zz,:));
    set(h4,'ticklabelinterpreter','latex');
    axis(h4,'tight'); grid(h4,'on');
    xlabel(h4,'$x \mbox{ (mm)}$','interpreter','latex');
    ylabel(h4,'$I\left(0,x\right)/I\left(0,0\right)$','interpreter','latex');
    xlim(h4,[-10 10]); ylim(h4,[-0.01 1.01]);
    set(h4,'xtick',-10:5:10);       
    
    annotation('TextArrow',[0.622 0.622],[0.5983 0.5983], ...
        'String',['$z = ' num2str(Z(zz)) ' \mbox { m}$'],'interpreter','latex', ...
        'HeadStyle','none','TextBackgroundColor','w','fontsize',14,'textedgecolor',[0 0 0]);   
    annotation('TextArrow',[0.3114 0.3114],[0.6544 0.6544], ...
        'String','$\mu = 0 \mbox{ } \left(\mbox{mm} \cdot \mbox{ps}\right)^{-1}$','interpreter','latex', ...
        'HeadStyle','none','TextBackgroundColor','w');   
    annotation('TextArrow',[0.8496 0.8496],[0.6544 0.6544], ...
        'String','$\mu = 0.1 \mbox{ } \left(\mbox{mm} \cdot \mbox{ps}\right)^{-1}$','interpreter','latex', ...
        'HeadStyle','none','TextBackgroundColor','w'); 
    annotation('TextArrow',[0.4104 0.4104],[0.9712 0.9712], ...
        'String','$\mbox{(a)}$','interpreter','latex', ...
        'HeadStyle','none','TextBackgroundColor','w');
    annotation('TextArrow',[0.9295 0.9295],[0.9712 0.9712], ...
        'String','$\mbox{(b)}$','interpreter','latex', ...
        'HeadStyle','none','TextBackgroundColor','w');
    annotation('TextArrow',[0.4538 0.4538],[0.5437 0.5437], ...
        'String','$\mbox{(c)}$','interpreter','latex', ...
        'HeadStyle','none','TextBackgroundColor','w');
    annotation('TextArrow',[0.9711 0.9711],[0.5445 0.5445], ...
        'String','$\mbox{(d)}$','interpreter','latex', ...
        'HeadStyle','none','TextBackgroundColor','w');

    annotation('TextBox',[0.0191 0.049 0.9653 0.1315], ...
        'String',caption,'interpreter','latex','FitBoxToText','off');
    
    if zz == framenum
        print(gcf,'Supplementary_Video_V1_Capture.eps','-depsc','-painters');
    end
    pause(0.1); drawnow;
    writeVideo(V,getframe(gcf));
    delete(findall(gcf,'type','annotation'));
    
end
close(V);
