# Supplementary material for: Twisted space-frequency and space-time partially coherent beams
Source: Sci Rep. 2020 Jul 24;10:12443. doi: 10.1038/s41598-020-68705-9 (PMC7381620; doi:10.1038/s41598-020-68705-9)
Supplement: Supplementary file 3 — Supplementary Code C1. [file 41598_2020_68705_MOESM3_ESM.zip › RUN_Twisted_Beams_Sims.m]

clear; clc; close all;

Space_Time_Twisted_Beams_Sim;
Space_Frequency_Twisted_Beams_Sim;
