# Supplementary material for: Twisted space-frequency and space-time partially coherent beams
Source: Sci Rep. 2020 Jul 24;10:12443. doi: 10.1038/s41598-020-68705-9 (PMC7381620; doi:10.1038/s41598-020-68705-9)
Supplement: Supplementary file 3 — Supplementary Code C1. [file 41598_2020_68705_MOESM3_ESM.zip › Space_Time_Twisted_Beams_Sim.m]

clear; clc; close all;

% ----- Switches ----- %
testing_params = 0;
% -------------------- %

% ----- Light ----- %
c = 299792458;
wvl_c = 1e-6;
k_c = 2*pi/wvl_c;
w_c = k_c*c;
% ----------------- %

% ----- Twisted Source Parameters ----- %
sigma_x = 11*(1e-3)^(-2);
sigma_t = 7*(1e-10)^(-2);
alpha = 0.13*(1e-3)^2;
beta = 0.2*(1e-10)^2;
u = 10*((1e-3)*(1e-10))^(-1);
W_x = 1/2*sqrt(1/(sigma_x-beta*u^2/2));
delta_x = sqrt(1/2)*sqrt(1/(1/(4*alpha)+beta*u^2/4));
W_t = 1/2*sqrt(1/(sigma_t-alpha*u^2/2));
delta_t = sqrt(1/2)*sqrt(1/(1/(4*beta)+alpha*u^2/4));
gamma_t = W_t/delta_t;
W_w = sqrt((1+4*gamma_t^2)/(4*W_t^2));
delta_w = sqrt(W_w^2/gamma_t^2);
disp('       Space-Time Twisted Beam Parameters');
disp('-----------------------------------------------------');
disp(['W_x =                        ' num2str(W_x*1000) ' mm']);
disp(['delta_x =                    ' num2str(delta_x*1000) ' mm']);
disp(['gamma_x = W_x/delta_x =      ' num2str(W_x/delta_x)]);
disp(' ');
disp(['W_t =                        ' num2str(W_t*1e12) ' ps']);
disp(['delta_t =                    ' num2str(delta_t*1e12) ' ps']);
disp(['gamma_t = W_t/delta_t =      ' num2str(W_t/delta_t)]);
disp(' ');
disp(['W_w =                        ' num2str(W_w*1e-9) ' GHz']);
disp(['delta_w =                    ' num2str(delta_w*1e-9) ' GHz']);
disp(' ');
disp(['u =                          ' num2str(u*1e-3*1e-12) ' 1/(mm*ps)']);
disp('-----------------------------------------------------');
disp(' ');
% ------------------------------------- %

% ----- Input Grids ----- %
N = 512;
dx = min([W_x delta_x])/10;
dt = min([W_t delta_t])/30;
[xs,ts] = ndgrid((-N/2:N/2-1)*dx,(-N/2:N/2-1)*dt);
w = repmat((-N/2:N/2-1)*2*pi/(N*dt),[N 1]) + w_c;
k = w/c;
wvl = 2*pi./k;
% ----------------------- %

% ----- Propagation Distances ----- %
NF = [25 12 6 3 1 0.5]; % Fresnel number
Z = 4*pi*W_x^2./(wvl_c*NF);
% --------------------------------- %

% ----- Theory ----- %
Is_thy = Space_Time_Twist_MCF(W_x,delta_x,W_t,delta_t,u,wvl_c,xs,xs,ts,ts,0);
Gams_thy = Space_Time_Twist_MCF(W_x,delta_x,W_t,delta_t,u,wvl_c,xs,0,0,ts,0);
for zz = 1:length(Z)
    xo(:,:,zz) = repmat(transpose((-N/2:N/2-1)),[1 size(k,2)])*wvl_c*Z(zz)/(N*dx);
    to(:,:,zz) = ts + Z(zz)/c;    
    Io_thy(:,:,zz) = Space_Time_Twist_MCF(W_x,delta_x,W_t,delta_t,u,wvl_c, ...
        xo(:,:,zz),xo(:,:,zz),to(:,:,zz),to(:,:,zz),Z(zz));
    [Gamo_thy(:,:,zz),Gamo_no_thy(:,:,zz)] = Space_Time_Twist_MCF(W_x,delta_x,W_t,delta_t,u,wvl_c, ...
        xo(:,:,zz),0,Z(zz)/c,to(:,:,zz),Z(zz));
    if testing_params
        subplot(221);
        imagesc(ts(1,:)*1e9,xs(:,1)*1e3,Is_thy); axis square; colorbar;
        xlim([ts(1,1)*1e9 ts(1,end)*1e9]);
        ylim([-15 15]);
        subplot(222);
        imagesc(ts(1,:)*1e9,xo(:,1,zz)*1e3,Io_thy(:,:,zz)); axis square; colorbar;
        xlim([ts(1,1)*1e9 ts(1,end)*1e9]);
        ylim([-15 15]);
        subplot(2,2,[3 4]);
        plot(ts(1,:)*1e9,Io_thy(N/2+1,:,zz)/max(max(Io_thy(N/2+1,:,zz))));
        axis tight; grid on;
        xlim([ts(1,1)*1e9 ts(1,end)*1e9]);
        hold on;        
        drawnow; pause(0.5);
    end    
end
% ------------------ %

if ~testing_params

% ----- Twisted Source Transfer Function ----- %
f = xs(:)-1j*alpha*u*ts(:);
g = ts(:)+1j*beta*u*xs(:);
[f,vx] = ndgrid(f,(-N/2:N/2-1)*1/(N*dx));
[g,vt] = ndgrid(g,(-N/2:N/2-1)*1/(N*dt));
pVx = sqrt(alpha)/sqrt(pi)*exp(-alpha*((-N/2:N/2-1)*1/(N*dx)).^2);
pVx = pVx(:);
pVt = sqrt(beta)/sqrt(pi)*exp(-beta*((-N/2:N/2-1)*1/(N*dt)).^2);
pVt = pVt(:);
hxtVx = exp(-1j*f.*vx);
hxtVt = exp(-1j*g.*vt);
% -------------------------------------------- %

% ----- Simulation ----- %
numtrials = 5000;
Is_sim = zeros(N); Io_sim = zeros(N,N,length(Z));
Gams_sim = zeros(N); Gamo_sim = zeros(N,N,length(Z));
for nn = 1:numtrials
    
    disp(['Trial ' num2str(nn) ' of ' num2str(numtrials)]);
    
    r = randn(N,2)+1j*randn(N,2);
    rVx = r(:,1).*sqrt(1/2*pVx)*sqrt(1/(N*dx));
    TVx = reshape(hxtVx*rVx,[N N]);
    rVt = r(:,2).*sqrt(1/2*pVt)*sqrt(1/(N*dt));
    TVt = reshape(hxtVt*rVt,[N N]);
    Us_t = exp(-sigma_x*xs.^2).*exp(-sigma_t*ts.^2).*TVx.*TVt;
    Us_w = 1/(2*pi)*ifftshift(ifft(ifftshift(Us_t,2),[],2),2)*dt*N;
       
    Is_sim = Is_sim + abs(Us_t).^2;
    Gams_sim = Gams_sim + Us_t(:,N/2+1)*conj(Us_t(N/2+1,:));
    
    for zz = 1:length(Z)
        [Uo_w(:,:,zz),Uo_w_no(:,:,zz),~] = Fresnel_Prop(Us_w,xs,wvl,Z(zz));
        Uo_t(:,:,zz) = fftshift(fft(fftshift(Uo_w_no(:,:,zz),2),[],2),2)*2*pi/(N*dt);    
        Io_sim(:,:,zz) = Io_sim(:,:,zz) + abs(Uo_t(:,:,zz)).^2;
        Gamo_sim(:,:,zz) = Gamo_sim(:,:,zz) + Uo_t(:,N/2+1,zz)*conj(Uo_t(N/2+1,:,zz));
    end

end
Is_sim = Is_sim/numtrials;
Io_sim = Io_sim/numtrials;
Gams_sim = Gams_sim/numtrials;
Gamo_sim = Gamo_sim/numtrials;
% ---------------------- %

save('Twisted_Space_Time_Sim_Data.mat','Is_thy','Gams_thy','Is_sim','Gams_sim', ...
    'Us_t','Us_w','Uo_w','Uo_w_no','Uo_t','Io_thy','Gamo_thy','Gamo_no_thy', ...
    'Io_sim','Gamo_sim');

end
