# Supplementary material for: Twisted space-frequency and space-time partially coherent beams
Source: Sci Rep. 2020 Jul 24;10:12443. doi: 10.1038/s41598-020-68705-9 (PMC7381620; doi:10.1038/s41598-020-68705-9)
Supplement: Supplementary file 3 — Supplementary Code C1. [file 41598_2020_68705_MOESM3_ESM.zip › Space_Frequency_Twisted_Beams_Sim.m]

clear; clc; close all;

% ----- Switches ----- %
testing_params = 0;
% -------------------- %

% ----- Light ----- %
c = 299792458;
wvl_c = 1e-6;
k_c = 2*pi/wvl_c;
w_c = k_c*c;
% ----------------- %

% ----- Twisted Source Parameters ----- %
sigma_x = 11*(1e-3)^(-2);
sigma_w = 7*(1e11)^(-2);
alpha = 0.13*(1e-3)^2;
beta = 0.2*(1e11)^2;
u = 10*((1e-3)*(1e11))^(-1);
W_x = 1/2*sqrt(1/(sigma_x-beta*u^2/2));
delta_x = sqrt(1/2)*sqrt(1/(1/(4*alpha)+beta*u^2/4));
W_w = 1/2*sqrt(1/(sigma_w-alpha*u^2/2));
delta_w = sqrt(1/2)*sqrt(1/(1/(4*beta)+alpha*u^2/4));
gamma_w = W_w/delta_w;
W_t = sqrt((1+4*gamma_w^2)/(4*W_w^2));
delta_t = sqrt(W_t^2/gamma_w^2);
disp('       Space-Frequency Twisted Beam Parameters');
disp('-----------------------------------------------------');
disp(['W_x =                        ' num2str(W_x*1000) ' mm']);
disp(['delta_x =                    ' num2str(delta_x*1000) ' mm']);
disp(['gamma_x = W_x/delta_x =      ' num2str(W_x/delta_x)]);
disp(' ');
disp(['W_w =                        ' num2str(W_w*1e-9) ' GHz']);
disp(['delta_w =                    ' num2str(delta_w*1e-9) ' GHz']);
disp(['gamma_w = W_t/delta_w =      ' num2str(W_w/delta_w)]);
disp(' ');
disp(['W_t =                        ' num2str(W_t*1e12) ' ps']);
disp(['delta_t =                    ' num2str(delta_t*1e12) ' ps']);
disp(' ');
disp(['u =                          ' num2str(u*1e-3*1e9) ' 1/(mm*GHz)']);
disp('-----------------------------------------------------');
disp(' ');
% ------------------------------------- %

% ----- Input Grids ----- %
N = 512;
dx = min([W_x delta_x])/10;
dw = min([W_w delta_w])/30;
[xs,ws] = ndgrid((-N/2:N/2-1)*dx,(-N/2:N/2-1)*dw);
k = (ws+w_c)/c;
wvl = 2*pi./k;
% ----------------------- %

% ----- Propagation Distances ----- %
NF = [25 12 6 3 1 0.5]; % Fresnel number
Z = 4*pi*W_x^2./(wvl_c*NF);
% --------------------------------- %

% ----- Theory ----- %
Ss_thy = real(Space_Freq_Twist_CSD(W_x,delta_x,W_w,delta_w,u,wvl_c,xs,xs,ws+w_c,ws+w_c,0));
Ws_thy = Space_Freq_Twist_CSD(W_x,delta_x,W_w,delta_w,u,wvl_c,xs,0,w_c,ws+w_c,0);
for zz = 1:length(Z)
    xo(:,:,zz) = repmat(transpose((-N/2:N/2-1)),[1 size(k,2)]).*wvl*Z(zz)/(N*dx);
    So_thy(:,:,zz) = real(Space_Freq_Twist_CSD(W_x,delta_x,W_w,delta_w,u,wvl_c, ...
        xo(:,:,zz),xo(:,:,zz),ws+w_c,ws+w_c,Z(zz)));
    [Wo_thy(:,:,zz),Wo_no_thy(:,:,zz)] = Space_Freq_Twist_CSD(W_x,delta_x,W_w,delta_w,u,wvl_c, ...
        xo(:,:,zz),0,w_c,ws+w_c,Z(zz));
    if testing_params
        subplot(221);
        imagesc(ws(1,:)*1e-9/(2*pi),xs(:,1)*1e3,Ss_thy); axis square; colorbar;
        xlim([ws(1,1)*1e-9/(2*pi) ws(1,end)*1e-9/(2*pi)]);
        ylim([-15 15]);
        subplot(222);
        imagesc(ws(1,:)*1e-9/(2*pi),xo(:,1,zz)*1e3,So_thy(:,:,zz)); axis square; colorbar;
        xlim([ws(1,1)*1e-9/(2*pi) ws(1,end)*1e-9/(2*pi)]);
        ylim([-15 15]);
        subplot(2,2,[3 4]);
        plot(ws(1,:)*1e-9/(2*pi),So_thy(N/2+1,:,zz)/max(max(So_thy(N/2+1,:,zz))));
        axis tight; grid on;
        xlim([ws(1,1)*1e-9/(2*pi) ws(1,end)*1e-9/(2*pi)]);
        hold on;
        drawnow; pause(0.5);
    end
end
% ------------------ %

if ~testing_params

% ----- Twisted Source Transfer Function ----- %
f = xs(:)-1j*alpha*u*ws(:);
g = ws(:)+1j*beta*u*xs(:);
[f,vx] = ndgrid(f,(-N/2:N/2-1)*1/(N*dx));
[g,vw] = ndgrid(g,(-N/2:N/2-1)*1/(N*dw));
pVx = sqrt(alpha)/sqrt(pi)*exp(-alpha*((-N/2:N/2-1)*1/(N*dx)).^2);
pVx = pVx(:);
pVw = sqrt(beta)/sqrt(pi)*exp(-beta*((-N/2:N/2-1)*1/(N*dw)).^2);
pVw = pVw(:);
hxtVx = exp(-1j*f.*vx);
hxtVw = exp(-1j*g.*vw);
% -------------------------------------------- %

% ----- Simulation ----- %
numtrials = 5000;
Ss_sim = zeros(N); So_sim = zeros(N,N,length(Z));
Ws_sim = zeros(N); Wo_sim = zeros(N,N,length(Z)); Wo_no_sim = zeros(N,N,length(Z));
for nn = 1:numtrials
    
    disp(['Trial ' num2str(nn) ' of ' num2str(numtrials)]);
    
    r = randn(N,2)+1j*randn(N,2);
    rVx = r(:,1).*sqrt(1/2*pVx)*sqrt(1/(N*dx));
    TVx = reshape(hxtVx*rVx,[N N]);
    rVw = r(:,2).*sqrt(1/2*pVw)*sqrt(1/(N*dw));
    TVw = reshape(hxtVw*rVw,[N N]);
    Us_w = exp(-sigma_x*xs.^2).*exp(-sigma_w*ws.^2).*TVx.*TVw;
       
    Ss_sim = Ss_sim + abs(Us_w).^2;
    Ws_sim = Ws_sim + Us_w(:,N/2+1)*conj(Us_w(N/2+1,:));
    
    for zz = 1:length(Z)
        [Uo_w(:,:,zz),Uo_w_no(:,:,zz),~] = Fresnel_Prop(Us_w,xs,wvl,Z(zz));
        So_sim(:,:,zz) = So_sim(:,:,zz) + abs(Uo_w(:,:,zz)).^2;
        Wo_sim(:,:,zz) = Wo_sim(:,:,zz) + Uo_w(:,N/2+1,zz)*conj(Uo_w(N/2+1,:,zz));
        Wo_no_sim(:,:,zz) = Wo_no_sim(:,:,zz) ...
            + Uo_w_no(:,N/2+1,zz)*conj(Uo_w_no(N/2+1,:,zz));
    end

end
Ss_sim = Ss_sim/numtrials;
So_sim = So_sim/numtrials;
Ws_sim = Ws_sim/numtrials;
Wo_sim = Wo_sim/numtrials;
Wo_no_sim = Wo_no_sim/numtrials;
% ---------------------- %

save('Twisted_Space_Freq_Sim_Data.mat','Ss_thy','Ws_thy','Ss_sim','Ws_sim', ...
    'Us_w','Uo_w','Uo_w_no','So_thy','Wo_thy','Wo_no_thy', ...
    'So_sim','Wo_sim','Wo_no_sim');

end
