# Supplementary material for: Twisted space-frequency and space-time partially coherent beams
Source: Sci Rep. 2020 Jul 24;10:12443. doi: 10.1038/s41598-020-68705-9 (PMC7381620; doi:10.1038/s41598-020-68705-9)
Supplement: Supplementary file 3 — Supplementary Code C1. [file 41598_2020_68705_MOESM3_ESM.zip › Space_Time_Twist_MCF.m]

function [Gam,Gam_wo_exp] = Space_Time_Twist_MCF(Wx,delx,Wt,delt,u,wvlc,x1,x2,t1,t2,z)
%
%
%
%
%

c = 299792458;
kc = 2*pi/wvlc;
wc = kc*c;

t1bar = t1 - z/c - x1.^2/(2*c*z);
t2bar = t2 - z/c - x2.^2/(2*c*z);
sigma = 1/(4*Wx^2) + 1/(2*delx^2);
Omega = sqrt((sigma-1j*kc/(2*z))*(sigma+1j*kc/(2*z)) - (1/(2*delx^2))^2);
Chi1 = u*t1bar - kc/z*x2;
Chi2 = u*t2bar - kc/z*x1;

Gam = kc/(2*z*Omega)*exp(-(t1bar.^2+t2bar.^2)/(4*Wt^2)).*exp(-(t1bar-t2bar).^2/(2*delt^2)) ...
    .*exp(1j*kc*u^2/(8*z*Omega^2)*(t1bar.^2-t2bar.^2)) ...
    .*exp(-1j*kc^3/(8*z^3*Omega^2)*(x1.^2-x2.^2)) ...
    .*exp(-(Chi1.^2+Chi2.^2)/(16*Wx^2*Omega^2)) ...
    .*exp(-(Chi1-Chi2).^2/(8*delx^2*Omega^2)) ...
    .*exp(1j*u*kc^2/(4*z^2*Omega^2)*(x1.*t2bar-x2.*t1bar)).*exp(-1j*wc*(t1bar-t2bar));
Gam_wo_exp = Gam.*exp(1j*wc*((t1-z/c) - (t2-z/c)));

if z == 0
    Gam = exp(-(x1.^2+x2.^2)/(4*Wx^2)).*exp(-(x1-x2).^2/(2*delx^2)) ...
        .*exp(-(t1.^2+t2.^2)/(4*Wt^2)).*exp(-(t1-t2).^2/(2*delt^2)) ...
        .*exp(1j*u*(x1.*t2-x2.*t1));%.*exp(-1j*wc*(t1-t2));
end

end
