# Supplementary material for: Twisted space-frequency and space-time partially coherent beams
Source: Sci Rep. 2020 Jul 24;10:12443. doi: 10.1038/s41598-020-68705-9 (PMC7381620; doi:10.1038/s41598-020-68705-9)
Supplement: Supplementary file 3 — Supplementary Code C1. [file 41598_2020_68705_MOESM3_ESM.zip › Space_Freq_Twist_CSD.m]

function [W,W_wo_exp] = Space_Freq_Twist_CSD(Wx,delx,Ww,delw,u,wvlc,x1,x2,w1,w2,z)
%
%
%
%
%

c = 299792458;
kc = 2*pi/wvlc;
wc = kc*c;

k1 = w1/c;
k2 = w2/c;
w1bar = w1 - wc;
w2bar = w2 - wc;
sigma = 1/(4*Wx^2) + 1/(2*delx^2);
Omega = sqrt((sigma-1j*k1/(2*z)).*(sigma+1j*k2/(2*z)) - (1/(2*delx^2))^2);
Chi1 = u*w1bar - k2/z.*x2;
Chi2 = u*w2bar - k1/z.*x1;

W = sqrt(k1.*k2)./(2*z*Omega).*exp(-(w1bar.^2+w2bar.^2)/(4*Ww^2)).*exp(-(w1bar-w2bar).^2/(2*delw^2)) ...
    .*exp(1j*u^2./(8*z*Omega.^2).*(k1.*w1bar.^2-k2.*w2bar.^2)) ...
    .*exp(1j/(2*z)*(1-k1.*k2./(4*z^2*Omega.^2)).*(k1.*x1.^2-k2.*x2.^2)) ...
    .*exp(-(Chi1.^2+Chi2.^2)./(16*Wx^2*Omega.^2)) ...
    .*exp(-(Chi1-Chi2).^2./(8*delx^2*Omega.^2)) ...
    .*exp(1j*u*k1.*k2./(4*z^2*Omega.^2).*(x1.*w2bar-x2.*w1bar)).*exp(1j*z*(k1-k2));
W_wo_exp = W.*exp(-1j*z*(k1-k2));

if z == 0
    W = exp(-(x1.^2+x2.^2)/(4*Wx^2)).*exp(-(x1-x2).^2/(2*delx^2)) ...
        .*exp(-(w1bar.^2+w2bar.^2)/(4*Ww^2)).*exp(-(w1bar-w2bar).^2/(2*delw^2)) ...
        .*exp(1j*u*(x1.*w2bar-x2.*w1bar));
end

end
