# Supplementary material for: Twisted space-frequency and space-time partially coherent beams
Source: Sci Rep. 2020 Jul 24;10:12443. doi: 10.1038/s41598-020-68705-9 (PMC7381620; doi:10.1038/s41598-020-68705-9)
Supplement: Supplementary file 3 — Supplementary Code C1. [file 41598_2020_68705_MOESM3_ESM.zip › Fresnel_Prop.m]

function [Uo,Uo_wo_exp,xo] = Fresnel_Prop(Ui,xi,wvl,z)
%
%
%
%
%

k = 2*pi./wvl;
N = size(xi,1);
dx = mean(diff(xi(:,1)));
xo = repmat(transpose((-N/2:N/2-1)),[1 size(k,2)]).*wvl*z/(N*dx);
Uo = exp(1j*k*z).*exp(1j*k/(2*z).*xo.^2)./sqrt(1j*wvl*z) ...
    .*fftshift(fft(fftshift(Ui.*exp(1j*k/(2*z).*xi.^2),1),[],1),1)*dx;
Uo_wo_exp = Uo.*exp(-1j*k*z);
end
