# Supplementary material for: Twisted space-frequency and space-time partially coherent beams
Source: Sci Rep. 2020 Jul 24;10:12443. doi: 10.1038/s41598-020-68705-9 (PMC7381620; doi:10.1038/s41598-020-68705-9)
Supplement: Supplementary file 3 — Supplementary Code C1. [file 41598_2020_68705_MOESM3_ESM.zip › Plot_Results.m]

%%
clear; clc; close all;

% ----- Light ----- %
c = 299792458;
wvl_c = 1e-6;
k_c = 2*pi/wvl_c;
w_c = k_c*c;
% ----------------- %

% ----- Twisted Source Parameters ----- %
sigma_x = 11*(1e-3)^(-2);
sigma_t = 7*(1e-10)^(-2);
alpha = 0.13*(1e-3)^2;
beta = 0.2*(1e-10)^2;
u = 10*((1e-3)*(1e-10))^(-1);
W_x = 1/2*sqrt(1/(sigma_x-beta*u^2/2));
delta_x = sqrt(1/2)*sqrt(1/(1/(4*alpha)+beta*u^2/4));
W_t = 1/2*sqrt(1/(sigma_t-alpha*u^2/2));
delta_t = sqrt(1/2)*sqrt(1/(1/(4*beta)+alpha*u^2/4));
gamma_t = W_t/delta_t;
W_w = sqrt((1+4*gamma_t^2)/(4*W_t^2));
delta_w = sqrt(W_w^2/gamma_t^2);
disp('       Space-Time Twisted Beam Parameters');
disp('-----------------------------------------------------');
disp(['W_x =                        ' num2str(W_x*1000) ' mm']);
disp(['delta_x =                    ' num2str(delta_x*1000) ' mm']);
disp(['gamma_x = W_x/delta_x =      ' num2str(W_x/delta_x)]);
disp(' ');
disp(['W_t =                        ' num2str(W_t*1e12) ' ps']);
disp(['delta_t =                    ' num2str(delta_t*1e12) ' ps']);
disp(['gamma_t = W_t/delta_t =      ' num2str(W_t/delta_t)]);
disp(' ');
disp(['W_w =                        ' num2str(W_w*1e-9) ' GHz']);
disp(['delta_w =                    ' num2str(delta_w*1e-9) ' GHz']);
disp(' ');
disp(['u =                          ' num2str(u*1e-3*1e-12) ' 1/(mm*ps)']);
disp('-----------------------------------------------------');
disp(' ');
% ------------------------------------- %

% ----- Input Grids ----- %
N = 512;
dx = min([W_x delta_x])/10;
dt = min([W_t delta_t])/30;
[xs,ts] = ndgrid((-N/2:N/2-1)*dx,(-N/2:N/2-1)*dt);
w = repmat((-N/2:N/2-1)*2*pi/(N*dt),[N 1]) + w_c;
k = w/c;
wvl = 2*pi./k;
% ----------------------- %

% ----- Propagation Distances ----- %
NF = [25 12 6 3 1 0.5]; % Fresnel number
Z = 4*pi*W_x^2./(wvl_c*NF);
% --------------------------------- %

for zz = 1:length(Z)
    xo(:,:,zz) = repmat(transpose((-N/2:N/2-1)),[1 size(k,2)])*wvl_c*Z(zz)/(N*dx);
end

load('Twisted_Space_Time_Sim_Data.mat');

figure;
set(gcf,'paperpositionmode','auto');
set(gca,'position',[483 249 560 420]);

subplot(3,4,1);
imagesc(ts(1,:)*1e12,xo(:,1,2)*1e3,Io_thy(:,:,2)); axis tight; 
caxis([min(min([Io_thy(:,:,2);Io_sim(:,:,2)])) max(max([Io_thy(:,:,2);Io_sim(:,:,2)]))]);
xlabel('$t - z/c \mbox{ (ps)}$','interpreter','latex');
ylabel('$x \mbox{ (mm)}$','interpreter','latex');
set(gca,'ticklabelinterpreter','latex');
set(gca,'position',[0.0629 0.7077 0.15 0.2006]);
text(-244.3175,3.3499,'$\mbox{(a)}$','interpreter','latex','backgroundcolor',[1 1 1]);

subplot(3,4,2);
imagesc(ts(1,:)*1e12,xo(:,1,2)*1e3,Io_sim(:,:,2)); axis tight; h = colorbar; 
caxis([min(min([Io_thy(:,:,2);Io_sim(:,:,2)])) max(max([Io_thy(:,:,2);Io_sim(:,:,2)]))]);
xlabel('$t - z/c \mbox{ (ps)}$','interpreter','latex');
ylabel('$x \mbox{ (mm)}$','interpreter','latex');
set(gca,'ticklabelinterpreter','latex');
set(h,'ticklabelinterpreter','latex');
set(gca,'position',[0.2869 0.7077 0.15 0.2006]);
set(h,'position',[0.4436 0.7077 0.015 0.2006]);
text(-244.3175,3.3499,'$\mbox{(b)}$','interpreter','latex','backgroundcolor',[1 1 1]);

indt = 1:12:N;
indx = 1:8:N;

subplot(3,4,3);
plot(ts(1,:)*1e12,Io_thy(N/2+1,:,2));
hold on;
plot(ts(1,indt)*1e12,Io_sim(N/2+1,indt,2),'o','markersize',4);
axis tight; grid on;
xlabel('$t - z/c \mbox{ (ps)}$','interpreter','latex');
ylabel('$I\left(0,t,z \right)$','interpreter','latex');
set(gca,'ticklabelinterpreter','latex');
set(gca,'position',[0.584 0.7077 0.16 0.2006]);
text(-242.9259,0.7783,'$\mbox{(c)}$','interpreter','latex','backgroundcolor',[1 1 1]);

subplot(3,4,4);
plot(xo(:,1,2)*1e3,Io_thy(:,N/2+1,2));
hold on;
plot(xo(indx,1,2)*1e3,Io_sim(indx,N/2+1,2),'o','markersize',4);
axis tight; grid on;
xlabel('$x \mbox{ (mm)}$','interpreter','latex');
ylabel('$I\left(x,0,z\right)$','interpreter','latex');
set(gca,'ticklabelinterpreter','latex');
set(gca,'position',[0.8348 0.7077 0.16 0.2006]);
text(-4.0152,0.7887,'$\mbox{(d)}$','interpreter','latex','backgroundcolor',[1 1 1]);

subplot(3,4,5);
imagesc(ts(1,:)*1e12,xo(:,1,4)*1e3,Io_thy(:,:,4)); axis tight; 
caxis([min(min([Io_thy(:,:,4);Io_sim(:,:,4)])) max(max([Io_thy(:,:,4);Io_sim(:,:,4)]))]);
xlabel('$t - z/c \mbox{ (ps)}$','interpreter','latex');
ylabel('$x \mbox{ (mm)}$','interpreter','latex');
set(gca,'ticklabelinterpreter','latex');
ylim([-5 5]);
set(gca,'position',[0.0629 0.3914 0.15 0.2006]);
text(-244.3175,3.4118,'$\mbox{(e)}$','interpreter','latex','backgroundcolor',[1 1 1]);

subplot(3,4,6);
imagesc(ts(1,:)*1e12,xo(:,1,4)*1e3,Io_sim(:,:,4)); axis tight; h = colorbar;
caxis([min(min([Io_thy(:,:,4);Io_sim(:,:,4)])) max(max([Io_thy(:,:,4);Io_sim(:,:,4)]))]);
xlabel('$t - z/c \mbox{ (ps)}$','interpreter','latex');
ylabel('$x \mbox{ (mm)}$','interpreter','latex');
set(gca,'ticklabelinterpreter','latex');
set(h,'ticklabelinterpreter','latex');
ylim([-5 5]);
set(gca,'position',[0.2869 0.3914 0.15 0.2006]);
set(h,'position',[0.4436 0.3914 0.015 0.2006]);
text(-244.3175,3.4118,'$\mbox{(f)}$','interpreter','latex','backgroundcolor',[1 1 1]);

indt = 1:8:N;
indx = 1:4:N;

subplot(3,4,7);
plot(ts(1,:)*1e12,Io_thy(N/2+1,:,4));
hold on;
plot(ts(1,indt)*1e12,Io_sim(N/2+1,indt,4),'o','markersize',4);
axis tight; grid on;
xlabel('$t - z/c \mbox{ (ps)}$','interpreter','latex');
ylabel('$I\left(0,t,z \right)$','interpreter','latex');
set(gca,'ticklabelinterpreter','latex');
set(gca,'position',[0.584 0.3941 0.16 0.2006]);
text(-236.6173,0.498,'$\mbox{(g)}$','interpreter','latex','backgroundcolor',[1 1 1]);

subplot(3,4,8);
plot(xo(:,1,4)*1e3,Io_thy(:,N/2+1,4));
hold on;
plot(xo(indx,1,4)*1e3,Io_sim(indx,N/2+1,4),'o','markersize',4);
axis tight; grid on; xlim([-5 5]);
xlabel('$x \mbox{ (mm)}$','interpreter','latex');
ylabel('$I\left(x,0,z\right)$','interpreter','latex');
set(gca,'ticklabelinterpreter','latex');
set(gca,'position',[0.8348 0.3941 0.16 0.2006]);
text(-4.1111,0.488,'$\mbox{(h)}$','interpreter','latex','backgroundcolor',[1 1 1]);

subplot(3,4,9);
imagesc(ts(1,:)*1e12,xo(:,1,6)*1e3,Io_thy(:,:,6)); axis tight; 
caxis([min(min([Io_thy(:,:,6);Io_sim(:,:,6)])) max(max([Io_thy(:,:,6);Io_sim(:,:,6)]))]);
xlabel('$t - z/c \mbox{ (ps)}$','interpreter','latex');
ylabel('$x \mbox{ (mm)}$','interpreter','latex');
set(gca,'ticklabelinterpreter','latex');
ylim([-25 25]);
set(gca,'position',[0.0629 0.0728 0.15 0.2006]);
text(-244.3175,16.5476,'$\mbox{(i)}$','interpreter','latex','backgroundcolor',[1 1 1]);

subplot(3,4,10);
imagesc(ts(1,:)*1e12,xo(:,1,6)*1e3,Io_sim(:,:,6)); axis tight; h = colorbar;
caxis([min(min([Io_thy(:,:,6);Io_sim(:,:,6)])) max(max([Io_thy(:,:,6);Io_sim(:,:,6)]))]);
xlabel('$t - z/c \mbox{ (ps)}$','interpreter','latex');
ylabel('$x \mbox{ (mm)}$','interpreter','latex');
set(gca,'ticklabelinterpreter','latex');
set(h,'ticklabelinterpreter','latex');
ylim([-25 25]);
set(gca,'position',[0.2869 0.0728 0.15 0.2006]);
set(h,'position',[0.4436 0.0728 0.015 0.2006]);
text(-244.3175,16.5476,'$\mbox{(j)}$','interpreter','latex','backgroundcolor',[1 1 1]);

indt = 1:6:N;
indx = 1:2:N;

subplot(3,4,11);
plot(ts(1,:)*1e12,Io_thy(N/2+1,:,6));
hold on;
plot(ts(1,indt)*1e12,Io_sim(N/2+1,indt,6),'o','markersize',4);
axis tight; grid on;
xlabel('$t - z/c \mbox{ (ps)}$','interpreter','latex');
ylabel('$I\left(0,t,z \right)$','interpreter','latex');
set(gca,'ticklabelinterpreter','latex');
set(gca,'position',[0.584 0.0728 0.16 0.2006]);
text(-236.6173,0.1051,'$\mbox{(k)}$','interpreter','latex','backgroundcolor',[1 1 1]);

subplot(3,4,12);
plot(xo(:,1,6)*1e3,Io_thy(:,N/2+1,6));
hold on;
plot(xo(indx,1,6)*1e3,Io_sim(indx,N/2+1,6),'o','markersize',4);
axis tight; grid on; xlim([-25 25]);
xlabel('$x \mbox{ (mm)}$','interpreter','latex');
ylabel('$I\left(x,0,z\right)$','interpreter','latex');
set(gca,'ticklabelinterpreter','latex');
set(gca,'position',[0.8348 0.0728 0.16 0.2006]);
text(-19.5555,0.1036,'$\mbox{(l)}$','interpreter','latex','backgroundcolor',[1 1 1]);

leg = legend('$\mbox{Thy}$','$\mbox{Sim}$');
set(leg,'interpreter','latex');
set(leg,'position',[0.7261 0.6075 0.1215 0.0656]);

annotation('TextArrow',[0.5814 0.5814],[0.9473 0.9473], ...
    'String',['$N_F = ' num2str(NF(2)) '$'],'interpreter','latex', ...
    'HeadStyle','none','TextBackgroundColor','w','fontsize',14,'textedgecolor',[0 0 0]);   
annotation('TextArrow',[0.5742 0.5742],[0.6378 0.6378], ...
    'String',['$N_F = ' num2str(NF(4)) '$'],'interpreter','latex', ...
    'HeadStyle','none','TextBackgroundColor','w','fontsize',14,'textedgecolor',[0 0 0]);   
annotation('TextArrow',[0.5867 0.5867],[0.314 0.314], ...
    'String',['$N_F = ' num2str(NF(6)) '$'],'interpreter','latex', ...
    'HeadStyle','none','TextBackgroundColor','w','fontsize',14,'textedgecolor',[0 0 0]);   

print(gcf,'TST_MI.eps','-depsc','-painters');

%%
clear; clc; close all;

% ----- Light ----- %
c = 299792458;
wvl_c = 1e-6;
k_c = 2*pi/wvl_c;
w_c = k_c*c;
% ----------------- %

% ----- Twisted Source Parameters ----- %
sigma_x = 11*(1e-3)^(-2);
sigma_w = 7*(1e11)^(-2);
alpha = 0.13*(1e-3)^2;
beta = 0.2*(1e11)^2;
u = 10*((1e-3)*(1e11))^(-1);
W_x = 1/2*sqrt(1/(sigma_x-beta*u^2/2));
delta_x = sqrt(1/2)*sqrt(1/(1/(4*alpha)+beta*u^2/4));
W_w = 1/2*sqrt(1/(sigma_w-alpha*u^2/2));
delta_w = sqrt(1/2)*sqrt(1/(1/(4*beta)+alpha*u^2/4));
gamma_w = W_w/delta_w;
W_t = sqrt((1+4*gamma_w^2)/(4*W_w^2));
delta_t = sqrt(W_t^2/gamma_w^2);
disp('       Space-Frequency Twisted Beam Parameters');
disp('-----------------------------------------------------');
disp(['W_x =                        ' num2str(W_x*1000) ' mm']);
disp(['delta_x =                    ' num2str(delta_x*1000) ' mm']);
disp(['gamma_x = W_x/delta_x =      ' num2str(W_x/delta_x)]);
disp(' ');
disp(['W_w =                        ' num2str(W_w*1e-9) ' GHz']);
disp(['delta_w =                    ' num2str(delta_w*1e-9) ' GHz']);
disp(['gamma_w = W_t/delta_w =      ' num2str(W_w/delta_w)]);
disp(' ');
disp(['W_t =                        ' num2str(W_t*1e12) ' ps']);
disp(['delta_t =                    ' num2str(delta_t*1e12) ' ps']);
disp(' ');
disp(['u =                          ' num2str(u*1e-3*1e9) ' 1/(mm*GHz)']);
disp('-----------------------------------------------------');
disp(' ');
% ------------------------------------- %

% ----- Input Grids ----- %
N = 512;
dx = min([W_x delta_x])/10;
dw = min([W_w delta_w])/30;
[xs,ws] = ndgrid((-N/2:N/2-1)*dx,(-N/2:N/2-1)*dw);
k = (ws+w_c)/c;
wvl = 2*pi./k;
% ----------------------- %

% ----- Propagation Distances ----- %
NF = [25 12 6 3 1 0.5]; % Fresnel number
Z = 4*pi*W_x^2./(wvl_c*NF);
% --------------------------------- %

for zz = 1:length(Z)
    xo(:,:,zz) = repmat(transpose((-N/2:N/2-1)),[1 size(k,2)])*wvl_c*Z(zz)/(N*dx);
end

load('Twisted_Space_Freq_Sim_Data.mat');

figure;
set(gcf,'paperpositionmode','auto');
set(gca,'position',[483 249 560 420]);

subplot(3,4,1);
imagesc(ws(1,:)/1e9,xo(:,1,1)*1e3,So_thy(:,:,1)); axis tight; 
caxis([min(min([So_thy(:,:,1);So_sim(:,:,1)])) max(max([So_thy(:,:,1);So_sim(:,:,1)]))]);
xlabel('$\omega - \omega_c \mbox{ (GHz)}$','interpreter','latex');
ylabel('$x \mbox{ (mm)}$','interpreter','latex');
set(gca,'ticklabelinterpreter','latex');
set(gca,'position',[0.0629 0.7077 0.15 0.2006]);
text(-244.3175,1.6242,'$\mbox{(a)}$','interpreter','latex','backgroundcolor',[1 1 1]);

subplot(3,4,2);
imagesc(ws(1,:)/1e9,xo(:,1,1)*1e3,So_sim(:,:,1)); axis tight; h = colorbar; 
caxis([min(min([So_thy(:,:,1);So_sim(:,:,1)])) max(max([So_thy(:,:,1);So_sim(:,:,1)]))]);
xlabel('$\omega - \omega_c \mbox{ (GHz)}$','interpreter','latex');
ylabel('$x \mbox{ (mm)}$','interpreter','latex');
set(gca,'ticklabelinterpreter','latex');
set(h,'ticklabelinterpreter','latex');
set(gca,'position',[0.2869 0.7077 0.15 0.2006]);
set(h,'position',[0.4436 0.7077 0.015 0.2006]);
text(-244.3175,1.6242,'$\mbox{(b)}$','interpreter','latex','backgroundcolor',[1 1 1]);

indt = 1:12:N;
indx = 1:8:N;

subplot(3,4,3);
plot(ws(1,:)/1e9,So_thy(N/2+1,:,1));
hold on;
plot(ws(1,indt)/1e9,So_sim(N/2+1,indt,1),'o','markersize',4);
axis tight; grid on;
xlabel('$\omega - \omega_c \mbox{ (GHz)}$','interpreter','latex');
ylabel('$S\left(0,\omega,z \right)$','interpreter','latex');
set(gca,'ticklabelinterpreter','latex');
set(gca,'position',[0.584 0.7077 0.16 0.2006]);
text(-242.9259,0.8142,'$\mbox{(c)}$','interpreter','latex','backgroundcolor',[1 1 1]);

subplot(3,4,4);
plot(xo(:,1,1)*1e3,So_thy(:,N/2+1,1));
hold on;
plot(xo(indx,1,1)*1e3,So_sim(indx,N/2+1,1),'o','markersize',4);
axis tight; grid on;
xlabel('$x \mbox{ (mm)}$','interpreter','latex');
ylabel('$S\left(x,0,z\right)$','interpreter','latex');
set(gca,'ticklabelinterpreter','latex');
set(gca,'position',[0.8348 0.7077 0.16 0.2006]);
text(-2.0447,0.8128,'$\mbox{(d)}$','interpreter','latex','backgroundcolor',[1 1 1]);

subplot(3,4,5);
imagesc(ws(1,:)/1e9,xo(:,1,3)*1e3,So_thy(:,:,3)); axis tight; 
caxis([min(min([So_thy(:,:,3);So_sim(:,:,3)])) max(max([So_thy(:,:,3);So_sim(:,:,3)]))]);
xlabel('$\omega - \omega_c \mbox{ (GHz)}$','interpreter','latex');
ylabel('$x \mbox{ (mm)}$','interpreter','latex');
set(gca,'ticklabelinterpreter','latex');
ylim([-5 5]);
set(gca,'position',[0.0629 0.3914 0.15 0.2006]);
text(-244.3175,3.4118,'$\mbox{(e)}$','interpreter','latex','backgroundcolor',[1 1 1]);

subplot(3,4,6);
imagesc(ws(1,:)/1e9,xo(:,1,3)*1e3,So_sim(:,:,3)); axis tight; h = colorbar;
caxis([min(min([So_thy(:,:,3);So_sim(:,:,3)])) max(max([So_thy(:,:,3);So_sim(:,:,3)]))]);
xlabel('$\omega - \omega_c \mbox{ (GHz)}$','interpreter','latex');
ylabel('$x \mbox{ (mm)}$','interpreter','latex');
set(gca,'ticklabelinterpreter','latex');
set(h,'ticklabelinterpreter','latex');
ylim([-5 5]);
set(gca,'position',[0.2869 0.3914 0.15 0.2006]);
set(h,'position',[0.4436 0.3914 0.015 0.2006]);
text(-244.3175,3.4118,'$\mbox{(f)}$','interpreter','latex','backgroundcolor',[1 1 1]);

indt = 1:8:N;
indx = 1:4:N;

subplot(3,4,7);
plot(ws(1,:)/1e9,So_thy(N/2+1,:,3));
hold on;
plot(ws(1,indt)/1e9,So_sim(N/2+1,indt,3),'o','markersize',3);
axis tight; grid on;
xlabel('$\omega - \omega_c \mbox{ (GHz)}$','interpreter','latex');
ylabel('$S\left(0,\omega,z \right)$','interpreter','latex');
set(gca,'ticklabelinterpreter','latex');
set(gca,'position',[0.584 0.3941 0.16 0.2006]);
text(-236.6173,0.7026,'$\mbox{(g)}$','interpreter','latex','backgroundcolor',[1 1 1]);

subplot(3,4,8);
plot(xo(:,1,3)*1e3,So_thy(:,N/2+1,3));
hold on;
plot(xo(indx,1,3)*1e3,So_sim(indx,N/2+1,3),'o','markersize',4);
axis tight; grid on; xlim([-5 5]);
xlabel('$x \mbox{ (mm)}$','interpreter','latex');
ylabel('$S\left(x,0,z\right)$','interpreter','latex');
set(gca,'ticklabelinterpreter','latex');
set(gca,'position',[0.8348 0.3941 0.16 0.2006]);
text(-4.1111,0.6926,'$\mbox{(h)}$','interpreter','latex','backgroundcolor',[1 1 1]);

subplot(3,4,9);
imagesc(ws(1,:)/1e9,xo(:,1,5)*1e3,So_thy(:,:,5)); axis tight; 
caxis([min(min([So_thy(:,:,5);So_sim(:,:,5)])) max(max([So_thy(:,:,5);So_sim(:,:,5)]))]);
xlabel('$\omega - \omega_c \mbox{ (GHz)}$','interpreter','latex');
ylabel('$x \mbox{ (mm)}$','interpreter','latex');
set(gca,'ticklabelinterpreter','latex');
ylim([-15 15]);
set(gca,'position',[0.0629 0.0728 0.15 0.2006]);
text(-244.3175,10.119,'$\mbox{(i)}$','interpreter','latex','backgroundcolor',[1 1 1]);

subplot(3,4,10);
imagesc(ws(1,:)/1e9,xo(:,1,5)*1e3,So_sim(:,:,5)); axis tight; h = colorbar;
caxis([min(min([So_thy(:,:,5);So_sim(:,:,5)])) max(max([So_thy(:,:,5);So_sim(:,:,5)]))]);
xlabel('$\omega - \omega_c \mbox{ (GHz)}$','interpreter','latex');
ylabel('$x \mbox{ (mm)}$','interpreter','latex');
set(gca,'ticklabelinterpreter','latex');
set(h,'ticklabelinterpreter','latex');
ylim([-15 15]);
set(gca,'position',[0.2869 0.0728 0.15 0.2006]);
set(h,'position',[0.4436 0.0728 0.015 0.2006]);
text(-244.3175,10.119,'$\mbox{(j)}$','interpreter','latex','backgroundcolor',[1 1 1]);

indt = 1:6:N;
indx = 1:2:N;

subplot(3,4,11);
plot(ws(1,:)/1e9,So_thy(N/2+1,:,5));
hold on;
plot(ws(1,indt)/1e9,So_sim(N/2+1,indt,5),'o','markersize',4);
axis tight; grid on;
xlabel('$\omega - \omega_c \mbox{ (GHz)}$','interpreter','latex');
ylabel('$S\left(0,\omega,z\right)$','interpreter','latex');
set(gca,'ticklabelinterpreter','latex');
set(gca,'position',[0.584 0.0728 0.16 0.2006]);
text(-236.6173,0.2046,'$\mbox{(k)}$','interpreter','latex','backgroundcolor',[1 1 1]);

subplot(3,4,12);
plot(xo(:,1,5)*1e3,So_thy(:,N/2+1,5));
hold on;
plot(xo(indx,1,5)*1e3,So_sim(indx,N/2+1,5),'o','markersize',4);
axis tight; grid on; xlim([-15 15]);
xlabel('$x \mbox{ (mm)}$','interpreter','latex');
ylabel('$S\left(x,0,z\right)$','interpreter','latex');
set(gca,'ticklabelinterpreter','latex');
set(gca,'position',[0.8348 0.0728 0.16 0.2006]);
text(-12.5555,0.2033,'$\mbox{(l)}$','interpreter','latex','backgroundcolor',[1 1 1]);

leg = legend('$\mbox{Thy}$','$\mbox{Sim}$');
set(leg,'interpreter','latex');
set(leg,'position',[0.744 0.6075 0.1215 0.0656]);

annotation('TextArrow',[0.5814 0.5814],[0.9568 0.9568], ...
    'String',['$N_F = ' num2str(NF(1)) '$'],'interpreter','latex', ...
    'HeadStyle','none','TextBackgroundColor','w','fontsize',14,'textedgecolor',[0 0 0]);   
annotation('TextArrow',[0.5742 0.5742],[0.633 0.633], ...
    'String',['$N_F = ' num2str(NF(3)) '$'],'interpreter','latex', ...
    'HeadStyle','none','TextBackgroundColor','w','fontsize',14,'textedgecolor',[0 0 0]);   
annotation('TextArrow',[0.576 0.576],[0.3188 0.3188], ...
    'String',['$N_F = ' num2str(NF(5)) '$'],'interpreter','latex', ...
    'HeadStyle','none','TextBackgroundColor','w','fontsize',14,'textedgecolor',[0 0 0]);   

print(gcf,'TSF_SD.eps','-depsc','-painters');

%%
clear; clc; close all;

% ----- Light ----- %
c = 299792458;
wvl_c = 1e-6;
k_c = 2*pi/wvl_c;
w_c = k_c*c;
% ----------------- %

% ----- Twisted Source Parameters ----- %
sigma_x = 11*(1e-3)^(-2);
sigma_t = 7*(1e-10)^(-2);
alpha = 0.13*(1e-3)^2;
beta = 0.2*(1e-10)^2;
u = 10*((1e-3)*(1e-10))^(-1);
W_x = 1/2*sqrt(1/(sigma_x-beta*u^2/2));
delta_x = sqrt(1/2)*sqrt(1/(1/(4*alpha)+beta*u^2/4));
W_t = 1/2*sqrt(1/(sigma_t-alpha*u^2/2));
delta_t = sqrt(1/2)*sqrt(1/(1/(4*beta)+alpha*u^2/4));
gamma_t = W_t/delta_t;
W_w = sqrt((1+4*gamma_t^2)/(4*W_t^2));
delta_w = sqrt(W_w^2/gamma_t^2);
disp('       Space-Time Twisted Beam Parameters');
disp('-----------------------------------------------------');
disp(['W_x =                        ' num2str(W_x*1000) ' mm']);
disp(['delta_x =                    ' num2str(delta_x*1000) ' mm']);
disp(['gamma_x = W_x/delta_x =      ' num2str(W_x/delta_x)]);
disp(' ');
disp(['W_t =                        ' num2str(W_t*1e12) ' ps']);
disp(['delta_t =                    ' num2str(delta_t*1e12) ' ps']);
disp(['gamma_t = W_t/delta_t =      ' num2str(W_t/delta_t)]);
disp(' ');
disp(['W_w =                        ' num2str(W_w*1e-9) ' GHz']);
disp(['delta_w =                    ' num2str(delta_w*1e-9) ' GHz']);
disp(' ');
disp(['u =                          ' num2str(u*1e-3*1e-12) ' 1/(mm*ps)']);
disp('-----------------------------------------------------');
disp(' ');
% ------------------------------------- %

% ----- Input Grids ----- %
N = 512;
dx = min([W_x delta_x])/10;
dt = min([W_t delta_t])/30;
[xs,ts] = ndgrid((-N/2:N/2-1)*dx,(-N/2:N/2-1)*dt);
w = repmat((-N/2:N/2-1)*2*pi/(N*dt),[N 1]) + w_c;
k = w/c;
wvl = 2*pi./k;
% ----------------------- %

% ----- Propagation Distances ----- %
NF = [25 12 6 3 1 0.5]; % Fresnel number
Z = 4*pi*W_x^2./(wvl_c*NF);
% --------------------------------- %

for zz = 1:length(Z)
    xo(:,:,zz) = repmat(transpose((-N/2:N/2-1)),[1 size(k,2)])*wvl_c*Z(zz)/(N*dx);
end

load('Twisted_Space_Time_Sim_Data.mat');

figure;
set(gcf,'paperpositionmode','auto');
set(gca,'position',[520 220 576 576]);

subplot(4,4,1);
imagesc(ts(1,:)*1e12,xo(:,1,1)*1e3,real(Gamo_thy(:,:,1))); axis tight;
caxis([min(min([real(Gamo_thy(:,:,1));real(Gamo_sim(:,:,1))])) max(max([real(Gamo_thy(:,:,1));real(Gamo_sim(:,:,1))]))]);
% xlabel('$t_2 - z/c \mbox{ (ps)}$','interpreter','latex');
% ylabel('$x_1 \mbox{ (mm)}$','interpreter','latex');
set(gca,'ticklabelinterpreter','latex','xtick',[]);
set(gca,'position',[0.0571 0.7621 0.16 0.16]);
axis([-110 110 -1.25 1.25]);
subplot(4,4,2);
imagesc(ts(1,:)*1e12,xo(:,1,1)*1e3,real(Gamo_sim(:,:,1))); axis tight; h = colorbar;
caxis([min(min([real(Gamo_thy(:,:,1));real(Gamo_sim(:,:,1))])) max(max([real(Gamo_thy(:,:,1));real(Gamo_sim(:,:,1))]))]);
% xlabel('$t_2 - z/c \mbox{ (ps)}$','interpreter','latex');
% ylabel('$x_1 \mbox{ (mm)}$','interpreter','latex');
set(gca,'ticklabelinterpreter','latex','xtick',[],'ytick',[]);
set(gca,'position',[0.2268 0.7621 0.16 0.16]);
set(h,'ticklabelinterpreter','latex');
set(h,'position',[0.3935 0.7621 0.0161 0.16]);
axis([-110 110 -1.25 1.25]);
subplot(4,4,5);
imagesc(ts(1,:)*1e12,xo(:,1,1)*1e3,imag(Gamo_thy(:,:,1))); axis tight;
caxis([min(min([imag(Gamo_thy(:,:,1));imag(Gamo_sim(:,:,1))])) max(max([imag(Gamo_thy(:,:,1));imag(Gamo_sim(:,:,1))]))]);
% xlabel('$t_2 - z/c \mbox{ (ps)}$','interpreter','latex');
% xlabel('$t_2 - z/c \mbox{ (ps)}$','interpreter','latex');
ylabel('$x_1 \mbox{ (mm)}$','interpreter','latex','position',[-140.2025 -1.2873]);
set(gca,'ticklabelinterpreter','latex','xtick',[-55 55]);
set(gca,'position',[0.0571 0.591 0.16 0.16]);
axis([-110 110 -1.25 1.25]);
subplot(4,4,6);
imagesc(ts(1,:)*1e12,xo(:,1,1)*1e3,imag(Gamo_sim(:,:,1))); axis tight; h = colorbar;
caxis([min(min([imag(Gamo_thy(:,:,1));imag(Gamo_sim(:,:,1))])) max(max([imag(Gamo_thy(:,:,1));imag(Gamo_sim(:,:,1))]))]);
xlabel('$t_2 - z/c \mbox{ (ps)}$','interpreter','latex','position',[-117.3332 1.799]);
% ylabel('$x_1 \mbox{ (mm)}$','interpreter','latex');
set(gca,'ticklabelinterpreter','latex','ytick',[],'xtick',[-55 55]);
set(gca,'position',[0.2268 0.591 0.16 0.16]);
axis([-110 110 -1.25 1.25]);
set(h,'ticklabelinterpreter','latex');
set(h,'position',[0.3935 0.591 0.0161 0.16]);

subplot(4,4,3);
imagesc(ts(1,:)*1e12,xo(:,1,3)*1e3,real(Gamo_thy(:,:,3))); axis tight;
caxis([min(min([real(Gamo_thy(:,:,3));real(Gamo_sim(:,:,3))])) max(max([real(Gamo_thy(:,:,3));real(Gamo_sim(:,:,3))]))]);
% xlabel('$t_2 - z/c \mbox{ (ps)}$','interpreter','latex');
% ylabel('$x_1 \mbox{ (mm)}$','interpreter','latex');
set(gca,'ticklabelinterpreter','latex','xtick',[]);
axis([-110 110 -1.4 1.4]);
set(gca,'position',[0.5214 0.7621 0.16 0.16]);
subplot(4,4,4);
imagesc(ts(1,:)*1e12,xo(:,1,3)*1e3,real(Gamo_sim(:,:,3))); axis tight; h = colorbar;
caxis([min(min([real(Gamo_thy(:,:,3));real(Gamo_sim(:,:,3))])) max(max([real(Gamo_thy(:,:,3));real(Gamo_sim(:,:,3))]))]);
% xlabel('$t_2 - z/c \mbox{ (ps)}$','interpreter','latex');
% ylabel('$x_1 \mbox{ (mm)}$','interpreter','latex');
set(gca,'ticklabelinterpreter','latex','xtick',[],'ytick',[]);
set(h,'ticklabelinterpreter','latex');
set(h,'position',[0.8595 0.7621 0.0161 0.16]);
axis([-110 110 -1.4 1.4]);
set(gca,'position',[0.6936 0.7621 0.16 0.16]);
subplot(4,4,7);
imagesc(ts(1,:)*1e12,xo(:,1,3)*1e3,imag(Gamo_thy(:,:,3))); axis tight;
caxis([min(min([imag(Gamo_thy(:,:,3));imag(Gamo_sim(:,:,3))])) max(max([imag(Gamo_thy(:,:,3));imag(Gamo_sim(:,:,3))]))]);
% xlabel('$t_2 - z/c \mbox{ (ps)}$','interpreter','latex');
ylabel('$x_1 \mbox{ (mm)}$','interpreter','latex','position',[-140.2025 -1.4565]);
set(gca,'ticklabelinterpreter','latex','xtick',[-55 55]);
set(gca,'position',[0.5214 0.591 0.16 0.16]);
axis([-110 110 -1.4 1.4]);
subplot(4,4,8);
imagesc(ts(1,:)*1e12,xo(:,1,3)*1e3,imag(Gamo_sim(:,:,3))); axis tight; h = colorbar;
caxis([min(min([imag(Gamo_thy(:,:,3));imag(Gamo_sim(:,:,3))])) max(max([imag(Gamo_thy(:,:,3));imag(Gamo_sim(:,:,3))]))]);
xlabel('$t_2 - z/c \mbox{ (ps)}$','interpreter','latex','position',[-117.3332 2.0049]);
% ylabel('$x_1 \mbox{ (mm)}$','interpreter','latex');
set(gca,'ticklabelinterpreter','latex','ytick',[],'xtick',[-55 55]);
axis([-110 110 -1.4 1.4]);
set(gca,'position',[0.6936 0.591 0.16 0.16]);
set(h,'ticklabelinterpreter','latex');
set(h,'position',[0.8595 0.591 0.0161 0.16]);

subplot(4,4,10);
imagesc(ts(1,:)*1e12,xo(:,1,5)*1e3,real(Gamo_sim(:,:,5))); axis tight; h = colorbar;
caxis([min(min([real(Gamo_thy(:,:,5));real(Gamo_sim(:,:,5))])) max(max([real(Gamo_thy(:,:,5));real(Gamo_sim(:,:,5))]))]);
% xlabel('$t_2 - z/c \mbox{ (ps)}$','interpreter','latex');
% ylabel('$x_1 \mbox{ (mm)}$','interpreter','latex');
set(gca,'ticklabelinterpreter','latex','xtick',[],'ytick',[]);
set(gca,'position',[0.4754 0.3005 0.16 0.16]);
axis([-110 110 -6 6]);
set(h,'ticklabelinterpreter','latex');
set(h,'position',[0.6417 0.3005 0.0161 0.16]);
subplot(4,4,9);
imagesc(ts(1,:)*1e12,xo(:,1,5)*1e3,real(Gamo_thy(:,:,5))); axis tight;
caxis([min(min([real(Gamo_thy(:,:,5));real(Gamo_sim(:,:,5))])) max(max([real(Gamo_thy(:,:,5));real(Gamo_sim(:,:,5))]))]);
% xlabel('$t_2 - z/c \mbox{ (ps)}$','interpreter','latex');
% ylabel('$x_1 \mbox{ (mm)}$','interpreter','latex');
set(gca,'ticklabelinterpreter','latex','xtick',[]);
set(gca,'position',[0.3056 0.3005 0.16 0.16]);
axis([-110 110 -6 6]);
subplot(4,4,15);
imagesc(ts(1,:)*1e12,xo(:,1,5)*1e3,imag(Gamo_thy(:,:,5))); axis tight;
caxis([min(min([imag(Gamo_thy(:,:,5));imag(Gamo_sim(:,:,5))])) max(max([imag(Gamo_thy(:,:,5));imag(Gamo_sim(:,:,5))]))]);
% xlabel('$t_2 - z/c \mbox{ (ps)}$','interpreter','latex');
ylabel('$x_1 \mbox{ (mm)}$','interpreter','latex','position',[-142.6469 -6.4478]);
set(gca,'ticklabelinterpreter','latex','xtick',[-55 55]);
set(gca,'position',[0.3056 0.129 0.16 0.16]);
axis([-110 110 -6 6]);
subplot(4,4,16);
imagesc(ts(1,:)*1e12,xo(:,1,5)*1e3,imag(Gamo_sim(:,:,5))); axis tight; h = colorbar;
caxis([min(min([imag(Gamo_thy(:,:,5));imag(Gamo_sim(:,:,5))])) max(max([imag(Gamo_thy(:,:,5));imag(Gamo_sim(:,:,5))]))]);
xlabel('$t_2 - z/c \mbox{ (ps)}$','interpreter','latex','position',[-114.8888 8.6746]);
% ylabel('$x_1 \mbox{ (mm)}$','interpreter','latex');
set(gca,'ticklabelinterpreter','latex','ytick',[],'xtick',[-55 55]);
axis([-110 110 -6 6]);
set(gca,'position',[0.4754 0.129 0.16 0.16]);
set(h,'ticklabelinterpreter','latex');
set(h,'position',[0.6417 0.129 0.0161 0.16]);

annotation('TextArrow',[0.1547 0.1547],[0.7545 0.7545], ...
    'String','$\mbox{(a)}$','interpreter','latex', ...
    'HeadStyle','none','TextBackgroundColor','w');   
annotation('TextArrow',[0.326 0.326],[0.7545 0.7545], ...
    'String','$\mbox{(b)}$','interpreter','latex', ...
    'HeadStyle','none','TextBackgroundColor','w');   
annotation('TextArrow',[0.6206 0.6206],[0.7545 0.7545], ...
    'String','$\mbox{(c)}$','interpreter','latex', ...
    'HeadStyle','none','TextBackgroundColor','w');   
annotation('TextArrow',[0.7904 0.7904],[0.7545 0.7545], ...
    'String','$\mbox{(d)}$','interpreter','latex', ...
    'HeadStyle','none','TextBackgroundColor','w');   
annotation('TextArrow',[0.4064 0.4064],[0.2949 0.2949], ...
    'String','$\mbox{(e)}$','interpreter','latex', ...
    'HeadStyle','none','TextBackgroundColor','w');   
annotation('TextArrow',[0.5742 0.5742],[0.2949 0.2949], ...
    'String','$\mbox{(f)}$','interpreter','latex', ...
    'HeadStyle','none','TextBackgroundColor','w');   

annotation('TextArrow',[0.2868 0.2868],[0.9616 0.9616], ...
    'String',['$N_F = ' num2str(NF(1)) '$'],'interpreter','latex', ...
    'HeadStyle','none','TextBackgroundColor','w','fontsize',14,'textedgecolor',[0 0 0]);   
annotation('TextArrow',[0.7421 0.7421],[0.9616 0.9616], ...
    'String',['$N_F = ' num2str(NF(3)) '$'],'interpreter','latex', ...
    'HeadStyle','none','TextBackgroundColor','w','fontsize',14,'textedgecolor',[0 0 0]);   
annotation('TextArrow',[0.5206 0.5206],[0.4998 0.4998], ...
    'String',['$N_F = ' num2str(NF(5)) '$'],'interpreter','latex', ...
    'HeadStyle','none','TextBackgroundColor','w','fontsize',14,'textedgecolor',[0 0 0]);   

print(gcf,'TST_MCF.eps','-depsc','-painters');

%%
clear; clc; close all;

% ----- Light ----- %
c = 299792458;
wvl_c = 1e-6;
k_c = 2*pi/wvl_c;
w_c = k_c*c;
% ----------------- %

% ----- Twisted Source Parameters ----- %
sigma_x = 11*(1e-3)^(-2);
sigma_w = 7*(1e11)^(-2);
alpha = 0.13*(1e-3)^2;
beta = 0.2*(1e11)^2;
u = 10*((1e-3)*(1e11))^(-1);
W_x = 1/2*sqrt(1/(sigma_x-beta*u^2/2));
delta_x = sqrt(1/2)*sqrt(1/(1/(4*alpha)+beta*u^2/4));
W_w = 1/2*sqrt(1/(sigma_w-alpha*u^2/2));
delta_w = sqrt(1/2)*sqrt(1/(1/(4*beta)+alpha*u^2/4));
gamma_w = W_w/delta_w;
W_t = sqrt((1+4*gamma_w^2)/(4*W_w^2));
delta_t = sqrt(W_t^2/gamma_w^2);
disp('       Space-Frequency Twisted Beam Parameters');
disp('-----------------------------------------------------');
disp(['W_x =                        ' num2str(W_x*1000) ' mm']);
disp(['delta_x =                    ' num2str(delta_x*1000) ' mm']);
disp(['gamma_x = W_x/delta_x =      ' num2str(W_x/delta_x)]);
disp(' ');
disp(['W_w =                        ' num2str(W_w*1e-9) ' GHz']);
disp(['delta_w =                    ' num2str(delta_w*1e-9) ' GHz']);
disp(['gamma_w = W_t/delta_w =      ' num2str(W_w/delta_w)]);
disp(' ');
disp(['W_t =                        ' num2str(W_t*1e12) ' ps']);
disp(['delta_t =                    ' num2str(delta_t*1e12) ' ps']);
disp(' ');
disp(['u =                          ' num2str(u*1e-3*1e9) ' 1/(mm*GHz)']);
disp('-----------------------------------------------------');
disp(' ');
% ------------------------------------- %

% ----- Input Grids ----- %
N = 512;
dx = min([W_x delta_x])/10;
dw = min([W_w delta_w])/30;
[xs,ws] = ndgrid((-N/2:N/2-1)*dx,(-N/2:N/2-1)*dw);
k = (ws+w_c)/c;
wvl = 2*pi./k;
% ----------------------- %

% ----- Propagation Distances ----- %
NF = [25 12 6 3 1 0.5]; % Fresnel number
Z = 4*pi*W_x^2./(wvl_c*NF);
% --------------------------------- %

for zz = 1:length(Z)
    xo(:,:,zz) = repmat(transpose((-N/2:N/2-1)),[1 size(k,2)])*wvl_c*Z(zz)/(N*dx);
end

load('Twisted_Space_Freq_Sim_Data.mat');

figure;
set(gcf,'paperpositionmode','auto');
set(gca,'position',[520 220 576 576]);

subplot(4,4,1);
imagesc(ws(1,:)*1e-9,xo(:,1,2)*1e3,real(Wo_no_thy(:,:,2))); axis tight;
caxis([min(min([real(Wo_no_thy(:,:,2));real(Wo_no_sim(:,:,2))])) max(max([real(Wo_no_thy(:,:,2));real(Wo_no_sim(:,:,2))]))]);
% xlabel('$t_2 - z/c \mbox{ (ps)}$','interpreter','latex');
% ylabel('$x_1 \mbox{ (mm)}$','interpreter','latex');
set(gca,'ticklabelinterpreter','latex','xtick',[]);
set(gca,'position',[0.0571 0.7621 0.16 0.16]);
axis([-110 110 -1.25 1.25]);
subplot(4,4,2);
imagesc(ws(1,:)*1e-9,xo(:,1,2)*1e3,real(Wo_no_sim(:,:,2))); axis tight; h = colorbar;
caxis([min(min([real(Wo_no_thy(:,:,2));real(Wo_no_sim(:,:,2))])) max(max([real(Wo_no_thy(:,:,2));real(Wo_no_sim(:,:,2))]))]);
% xlabel('$t_2 - z/c \mbox{ (ps)}$','interpreter','latex');
% ylabel('$x_1 \mbox{ (mm)}$','interpreter','latex');
set(gca,'ticklabelinterpreter','latex','xtick',[],'ytick',[]);
set(gca,'position',[0.2268 0.7621 0.16 0.16]);
set(h,'ticklabelinterpreter','latex');
set(h,'position',[0.3935 0.7621 0.0161 0.16]);
axis([-110 110 -1.25 1.25]);
subplot(4,4,5);
imagesc(ws(1,:)*1e-9,xo(:,1,2)*1e3,imag(Wo_no_thy(:,:,2))); axis tight;
caxis([min(min([imag(Wo_no_thy(:,:,2));imag(Wo_no_sim(:,:,2))])) max(max([imag(Wo_no_thy(:,:,2));imag(Wo_no_sim(:,:,2))]))]);
% xlabel('$t_2 - z/c \mbox{ (ps)}$','interpreter','latex');
% xlabel('$t_2 - z/c \mbox{ (ps)}$','interpreter','latex');
ylabel('$x_1 \mbox{ (mm)}$','interpreter','latex','position',[-140.2025 -1.2873]);
set(gca,'ticklabelinterpreter','latex','xtick',[-55 55]);
set(gca,'position',[0.0571 0.591 0.16 0.16]);
axis([-110 110 -1.25 1.25]);
subplot(4,4,6);
imagesc(ws(1,:)*1e-9,xo(:,1,2)*1e3,imag(Wo_no_sim(:,:,2))); axis tight; h = colorbar;
caxis([min(min([imag(Wo_no_thy(:,:,2));imag(Wo_no_sim(:,:,2))])) max(max([imag(Wo_no_thy(:,:,2));imag(Wo_no_sim(:,:,2))]))]);
xlabel('$\omega_2 - \omega_c \mbox{ (GHz)}$','interpreter','latex','position',[-117.3332 1.799]);
% ylabel('$x_1 \mbox{ (mm)}$','interpreter','latex');
set(gca,'ticklabelinterpreter','latex','ytick',[],'xtick',[-55 55]);
set(gca,'position',[0.2268 0.591 0.16 0.16]);
axis([-110 110 -1.25 1.25]);
set(h,'ticklabelinterpreter','latex');
set(h,'position',[0.3935 0.591 0.0161 0.16]);

subplot(4,4,3);
imagesc(ws(1,:)*1e-9,xo(:,1,4)*1e3,real(Wo_no_thy(:,:,4))); axis tight;
caxis([min(min([real(Wo_no_thy(:,:,4));real(Wo_no_sim(:,:,4))])) max(max([real(Wo_no_thy(:,:,4));real(Wo_no_sim(:,:,4))]))]);
% xlabel('$t_2 - z/c \mbox{ (ps)}$','interpreter','latex');
% ylabel('$x_1 \mbox{ (mm)}$','interpreter','latex');
set(gca,'ticklabelinterpreter','latex','xtick',[]);
axis([-110 110 -1.4 1.4]);
set(gca,'position',[0.5214 0.7621 0.16 0.16]);
subplot(4,4,4);
imagesc(ws(1,:)*1e-9,xo(:,1,4)*1e3,real(Wo_no_sim(:,:,4))); axis tight; h = colorbar;
caxis([min(min([real(Wo_no_thy(:,:,4));real(Wo_no_sim(:,:,4))])) max(max([real(Wo_no_thy(:,:,4));real(Wo_no_sim(:,:,4))]))]);
% xlabel('$t_2 - z/c \mbox{ (ps)}$','interpreter','latex');
% ylabel('$x_1 \mbox{ (mm)}$','interpreter','latex');
set(gca,'ticklabelinterpreter','latex','xtick',[],'ytick',[]);
set(h,'ticklabelinterpreter','latex');
set(h,'position',[0.8595 0.7621 0.0161 0.16]);
axis([-110 110 -1.4 1.4]);
set(gca,'position',[0.6936 0.7621 0.16 0.16]);
subplot(4,4,7);
imagesc(ws(1,:)*1e-9,xo(:,1,4)*1e3,imag(Wo_no_thy(:,:,4))); axis tight;
caxis([min(min([imag(Wo_no_thy(:,:,4));imag(Wo_no_sim(:,:,4))])) max(max([imag(Wo_no_thy(:,:,4));imag(Wo_no_sim(:,:,4))]))]);
% xlabel('$t_2 - z/c \mbox{ (ps)}$','interpreter','latex');
ylabel('$x_1 \mbox{ (mm)}$','interpreter','latex','position',[-140.2025 -1.4565]);
set(gca,'ticklabelinterpreter','latex','xtick',[-55 55]);
set(gca,'position',[0.5214 0.591 0.16 0.16]);
axis([-110 110 -1.4 1.4]);
subplot(4,4,8);
imagesc(ws(1,:)*1e-9,xo(:,1,4)*1e3,imag(Wo_no_sim(:,:,4))); axis tight; h = colorbar;
caxis([min(min([imag(Wo_no_thy(:,:,4));imag(Wo_no_sim(:,:,4))])) max(max([imag(Wo_no_thy(:,:,4));imag(Wo_no_sim(:,:,4))]))]);
xlabel('$\omega_2 - \omega_c \mbox{ (GHz)}$','interpreter','latex','position',[-117.3332 2.0049]);
% ylabel('$x_1 \mbox{ (mm)}$','interpreter','latex');
set(gca,'ticklabelinterpreter','latex','ytick',[],'xtick',[-55 55]);
axis([-110 110 -1.4 1.4]);
set(gca,'position',[0.6936 0.591 0.16 0.16]);
set(h,'ticklabelinterpreter','latex');
set(h,'position',[0.8595 0.591 0.0161 0.16]);

subplot(4,4,10);
imagesc(ws(1,:)*1e-9,xo(:,1,6)*1e3,real(Wo_no_sim(:,:,6))); axis tight; h = colorbar;
caxis([min(min([real(Wo_no_thy(:,:,6));real(Wo_no_sim(:,:,6))])) max(max([real(Wo_no_thy(:,:,6));real(Wo_no_sim(:,:,6))]))]);
% xlabel('$t_2 - z/c \mbox{ (ps)}$','interpreter','latex');
% ylabel('$x_1 \mbox{ (mm)}$','interpreter','latex');
set(gca,'ticklabelinterpreter','latex','xtick',[],'ytick',[]);
set(gca,'position',[0.4754 0.3005 0.16 0.16]);
axis([-110 110 -6 6]);
set(h,'ticklabelinterpreter','latex');
set(h,'position',[0.6417 0.3005 0.0161 0.16]);
subplot(4,4,9);
imagesc(ws(1,:)*1e-9,xo(:,1,6)*1e3,real(Wo_no_thy(:,:,6))); axis tight;
caxis([min(min([real(Wo_no_thy(:,:,6));real(Wo_no_sim(:,:,6))])) max(max([real(Wo_no_thy(:,:,6));real(Wo_no_sim(:,:,6))]))]);
% xlabel('$t_2 - z/c \mbox{ (ps)}$','interpreter','latex');
% ylabel('$x_1 \mbox{ (mm)}$','interpreter','latex');
set(gca,'ticklabelinterpreter','latex','xtick',[]);
set(gca,'position',[0.3056 0.3005 0.16 0.16]);
axis([-110 110 -6 6]);
subplot(4,4,15);
imagesc(ws(1,:)*1e-9,xo(:,1,6)*1e3,imag(Wo_no_thy(:,:,6))); axis tight;
caxis([min(min([imag(Wo_no_thy(:,:,6));imag(Wo_no_sim(:,:,6))])) max(max([imag(Wo_no_thy(:,:,6));imag(Wo_no_sim(:,:,6))]))]);
% xlabel('$t_2 - z/c \mbox{ (ps)}$','interpreter','latex');
ylabel('$x_1 \mbox{ (mm)}$','interpreter','latex','position',[-142.6469 -6.4478]);
set(gca,'ticklabelinterpreter','latex','xtick',[-55 55]);
set(gca,'position',[0.3056 0.129 0.16 0.16]);
axis([-110 110 -6 6]);
subplot(4,4,16);
imagesc(ws(1,:)*1e-9,xo(:,1,6)*1e3,imag(Wo_no_sim(:,:,6))); axis tight; h = colorbar;
caxis([min(min([imag(Wo_no_thy(:,:,6));imag(Wo_no_sim(:,:,6))])) max(max([imag(Wo_no_thy(:,:,6));imag(Wo_no_sim(:,:,6))]))]);
xlabel('$\omega_2 - \omega_c \mbox{ (GHz)}$','interpreter','latex','position',[-114.8888 8.6746]);
% ylabel('$x_1 \mbox{ (mm)}$','interpreter','latex');
set(gca,'ticklabelinterpreter','latex','ytick',[],'xtick',[-55 55]);
axis([-110 110 -6 6]);
set(gca,'position',[0.4754 0.129 0.16 0.16]);
set(h,'ticklabelinterpreter','latex');
set(h,'position',[0.6417 0.129 0.0161 0.16]);

annotation('TextArrow',[0.1547 0.1547],[0.7545 0.7545], ...
    'String','$\mbox{(a)}$','interpreter','latex', ...
    'HeadStyle','none','TextBackgroundColor','w');   
annotation('TextArrow',[0.326 0.326],[0.7545 0.7545], ...
    'String','$\mbox{(b)}$','interpreter','latex', ...
    'HeadStyle','none','TextBackgroundColor','w');   
annotation('TextArrow',[0.6206 0.6206],[0.7545 0.7545], ...
    'String','$\mbox{(c)}$','interpreter','latex', ...
    'HeadStyle','none','TextBackgroundColor','w');   
annotation('TextArrow',[0.7904 0.7904],[0.7545 0.7545], ...
    'String','$\mbox{(d)}$','interpreter','latex', ...
    'HeadStyle','none','TextBackgroundColor','w');   
annotation('TextArrow',[0.4064 0.4064],[0.2949 0.2949], ...
    'String','$\mbox{(e)}$','interpreter','latex', ...
    'HeadStyle','none','TextBackgroundColor','w');   
annotation('TextArrow',[0.5742 0.5742],[0.2949 0.2949], ...
    'String','$\mbox{(f)}$','interpreter','latex', ...
    'HeadStyle','none','TextBackgroundColor','w');   

annotation('TextArrow',[0.2868 0.2868],[0.9616 0.9616], ...
    'String',['$N_F = ' num2str(NF(2)) '$'],'interpreter','latex', ...
    'HeadStyle','none','TextBackgroundColor','w','fontsize',14,'textedgecolor',[0 0 0]);   
annotation('TextArrow',[0.7421 0.7421],[0.9616 0.9616], ...
    'String',['$N_F = ' num2str(NF(4)) '$'],'interpreter','latex', ...
    'HeadStyle','none','TextBackgroundColor','w','fontsize',14,'textedgecolor',[0 0 0]);   
annotation('TextArrow',[0.5474 0.5474],[0.4998 0.4998], ...
    'String',['$N_F = ' num2str(NF(6)) '$'],'interpreter','latex', ...
    'HeadStyle','none','TextBackgroundColor','w','fontsize',14,'textedgecolor',[0 0 0]);   

print(gcf,'TSF_CSD.eps','-depsc','-painters');
